# Supplementary material for: Low Gut Microbial Diversity Augments Estrogen-Driven Pulmonary Fibrosis in Female-Predominant Interstitial Lung Disease
Source: Cells. 2023 Feb 28;12(5):766. doi: 10.3390/cells12050766 (PMC10000459; doi:10.3390/cells12050766)
Supplement: Supplementary file 1 [file cells-12-00766-s001.zip]

Archive with 1 entries (1 files):
- cells-2203908-supplementary.pdf
